# Supplementary material for: Genetic Diagnosis for 64 Patients with Inherited Retinal Disease
Source: Genes (Basel). 2022 Dec 26;14(1):74. doi: 10.3390/genes14010074 (PMC9859429; doi:10.3390/genes14010074)
Supplement: Supplementary file 1 [file genes-14-00074-s001.zip]

Archive with 1 entries (1 files):
- genes-2070474-supplementary.pdf
